# Supplementary material for: A systems biology approach for discovering the cellular and molecular aspects of psychogenic non-epileptic seizure
Source: Front Psychiatry. 2023 May 12;14:1116892. doi: 10.3389/fpsyt.2023.1116892 (PMC10213457; doi:10.3389/fpsyt.2023.1116892)
Supplement: Supplementary file 1 [file Table_1.XLSX]

## Sheet: Sheet1
gene ID	PMID	sentence	relation
PRL	32582005	One of the most useful markers concerns the analysis of prolactin (PRL) levels	biomarker					no assocation
ENO2	32582005	Increases in peripheral white blood counts, creatine kinase, and neuron-specific enolases have shown little discriminative power between PNES and true epilepsy	biomarker					associated
BDNF	32582005	levels of the Brain-Derived Neurotrophic Factor (BDNF) are lower in patients with PNES but do not differ from patients with epilepsy	biomarker					not enough evidence
CK	24824225	Postictal serum CK levels can provide valuable retrospective information at the later stages of the differential diagnosis of ES and PNES.	biomarker
HCRT	32485288	Orexin-A may be an effective biomarker in the differential diagnosis of epileptic seizures/psychogenic non-epileptic seizures in patients presenting to the emergency service with an epileptic seizure-type clinical picture.	biomarker
S100B	30253122	PNES patients had significantly higher serum S100-B levels compared to controls	biomarker
UCHL-1	30253122	serum UCHL-1 level could be potentially used in differentiate ES from PNES (sensitivity 72%, specificity 59%)	biomarker
CPK	29204018	CPK has nochang in PNES patients compare to convulsive seizure. the presence of high serum CPK values correlates strongly with the presence of a seizure as the cause of loss of consciousness.	biomarker
TNFSF10	33495377	TRAIL and ICAM-1 levels higher in PNES than ES and MCP-2 and TNF-R1 levels higher in ES than PNES.	biomarker
ICAM-1	33495377	TRAIL and ICAM-1 levels higher in PNES than ES and MCP-2 and TNF-R1 levels higher in ES than PNES.	biomarker
CCL8	33495377	TRAIL and ICAM-1 levels higher in PNES than ES and MCP-2 and TNF-R1 levels higher in ES than PNES.	biomarker
TNFRSF1A	33495377	TRAIL and ICAM-1 levels higher in PNES than ES and MCP-2 and TNF-R1 levels higher in ES than PNES.	biomarker
miR-27a-3p	30396857	we identified miR-27a-3p, miR-328-3p and miR-654-3p with biomarker potential	biomarker
miR-328-3p	30396857	we identified miR-27a-3p, miR-328-3p and miR-654-3p with biomarker potential	biomarker
miR-654-3p	30396857	we identified miR-27a-3p, miR-328-3p and miR-654-3p with biomarker potential	biomarker
NTRK2	20921514	BDNF19 is the most abundant neurotrophin in the nervous system and binds specifically to the TrkB receptor
NT-pro CNP	30232670	NT-pro CNP levels were significantly lower in the epilepsy group than the psychogenic non-epileptic seizure group and control group with no significant difference between the psychogenic non-epileptic seizure and control group (p < 0.05)	biomarker	DISGENET
NPPC	30232670	We think that such a difference is associated with C-type natriuretic peptide-related neural mechanisms such as altered microcirculation, increased brain-blood barrier permeability, and synaptic stabilization		DISGENET
GHRL	21554911	presented with significantly higher levels of serum prolactin and nesfatin-1 and lower ghrelin levels 5min, 1 and 24h after a seizure than patients presenting with paroxysmal events (psychogenic) and control subjects;		GENE
NUCB2				GENE
PRL				GENE
NPY				GENE
OXT	28927333	stress-related health problems in PNES patients could also be marked by the alteration of other signaling pathways. Higher levels of testosterone (T) and lower levels of oxytocin (OXT) have been found in women with chronic stress and history of abuse	biomarker	GENE
NPY	30929648	We found that levels of neuropeptide Y and adrenocorticotropic hormone were the optimal combination of predictors, with over 90% accuracy	biomarker
ACTH	28927333	we found that the PNES group exhibited lower levels of NPY (36%, F2,71=14.13, p < .0001) and PRL (59%, F2,68=4.09, p < .05), and higher levels of ACTH	biomarker
ORM1	33244522	Our results indicated that changes in serum levels of S100-β, ceruloplasmin, alpha 1-acid glycoprotein 1, and malate dehydrogenase 2 after seizure could be introduced as potential markers to differentiate ES from PNES	biomarker
AGP	33244522	Our results indicated that changes in serum levels of S100-β, ceruloplasmin, alpha 1-acid glycoprotein 1, and malate dehydrogenase 2 after seizure could be introduced as potential markers to differentiate ES from PNES	biomarker
CP	33244522	Our results indicated that changes in serum levels of S100-β, ceruloplasmin, alpha 1-acid glycoprotein 1, and malate dehydrogenase 2 after seizure could be introduced as potential markers to differentiate ES from PNES	biomarker
MDH2	33244522	Our results indicated that changes in serum levels of S100-β, ceruloplasmin, alpha 1-acid glycoprotein 1, and malate dehydrogenase 2 after seizure could be introduced as potential markers to differentiate ES from PNES	biomarker
ENO2	15080857	However, the corresponding positive predictive value was lower than in CK and NSE.	biomarker
PRL	33307405	The use of PRL could be a useful adjunct to differentiate GTCS from PNES.	biomarker	GENESHOT
BDNF	20921514	Unlike children, adults with epilepsy appear to have decreased levels of serum BDNF. Reduced serum BDNF levels can be used to differentiate adult patients with ES or PNES from healthy controls.	biomarker	GENESHOT
AVP				GENESHOT
ENO2	32582005	Increases in peripheral white blood counts, creatine kinase, and neuron-specific enolases have shown little discriminative power between PNES and true epilepsy		GENESHOT
CBX8				GENESHOT
GHRL				GENESHOT
INS				GENESHOT
POMC				GENESHOT
S100B	30253122	Both serum UCHL-1 and S100-B levels were significantly higher in patients with ES than PNES (P < 0.05) and controls (P < 0.01).	biomarker	GENESHOT
ALB				GENESHOT
CRP				GENESHOT
DBH	2331348	Non-epileptic children showed lower DBH activity in CSF than adult, and its activity increased with age.	biomarker	GENESHOT
GFAP	30077862	Serum GFAP levels were significantly higher in patients with ES compared to PNES or healthy controls.		GENESHOT
NPY	28927333	low levels of NPY in PNES may confer greater vulnerability to exhibit seizure-like symptoms and lower quality of life.	biomarker	GENESHOT
OGN				GENESHOT
PIK3C2A				GENESHOT
ACE				GENESHOT
AGO2				GENESHOT
AMY1A				GENESHOT
AMY1B				GENESHOT
AMY1C				GENESHOT
AQP4				GENESHOT
ATP12A				GENESHOT
ATP4A				GENESHOT
AZIN2				GENESHOT
CDKL5				GENESHOT
CFAP126				GENESHOT
CHRNA2				GENESHOT
CHRNA4				GENESHOT
CHRNB2				GENESHOT
CNTNAP2				GENESHOT
CPZ				GENESHOT
DEPDC5				GENESHOT
ENSP00000387760				GENESHOT
ENSP00000478319				GENESHOT
EPO				GENESHOT
G6PD				GENESHOT
GABRA5	32938993	We observe in this first genetic investigation of PNES that six (5.88%) individuals with PNES without coexistent epilepsy carry P/LP variants (deletions at 10q11.22-q11.23, 10q23.1-q23.2, distal 16p11.2, and 17p13.3, and nonsynonymous variants in NSD1 and GABRA5).		GENESHOT
GNAS				GENESHOT
HCRT				GENESHOT
HSA-MIR-122-5P				GENESHOT
HSA-MIR-126-5P				GENESHOT
HSA-MIR-134-5P				GENESHOT
HSA-MIR-199A-3P				GENESHOT
HSA-MIR-19B-3P				GENESHOT
HSA-MIR-26A-5P				GENESHOT
HSA-MIR-26B-5P				GENESHOT
HSA-MIR-27A-3P				GENESHOT
HSA-MIR-328-3P	30396857	we identified miR-27a-3p, miR-328-3p and miR-654-3p with biomarker potential		GENESHOT
HSA-MIR-339-5P				GENESHOT
HSA-MIR-4433B-3P				GENESHOT
HSA-MIR-543				GENESHOT
HSA-MIR-653-3P				GENESHOT
HSA-MIR-654-3P	30396857	we identified miR-27a-3p, miR-328-3p and miR-654-3p with biomarker potential		GENESHOT
HTT				GENESHOT
INSL4				GENESHOT
KCNA1				GENESHOT
KCNH2				GENESHOT
KCNT1				GENESHOT
KIR3DL2				GENESHOT
LEP				GENESHOT
LGI1				GENESHOT
MAPT				GENESHOT
MBP				GENESHOT
MIF	32259116	MIF was found to be up-regulated in the frontal cortex and in the hippocampus of rats subjected to kainic acid-induced epilepsy		GENESHOT
MOG				GENESHOT
MTOR				GENESHOT
NMU				GENESHOT
NPPC				GENESHOT
NSD1	32938993	We observe in this first genetic investigation of PNES that six (5.88%) individuals with PNES without coexistent epilepsy carry P/LP variants (deletions at 10q11.22-q11.23, 10q23.1-q23.2, distal 16p11.2, and 17p13.3, and nonsynonymous variants in NSD1 and GABRA5).	polymorphism	GENESHOT
OXT	28927333	stress-related health problems in PNES patients could also be marked by the alteration of other signaling pathways. Higher levels of testosterone (T) and lower levels of oxytocin (OXT) have been found in women with chronic stress and history of abuse		GENESHOT
OXTR				GENESHOT
PHEX				GENESHOT
PRRT2				GENESHOT
PSMD5				GENESHOT
PTH				GENESHOT
RBFOX3				GENESHOT
SCN1A	33244522	MDH2 directly binds to the 3′ UTR region of SCN1A mRNA, which decreases the mRNA stability.	biomarker	GENESHOT
SCN2A				GENESHOT
SCN9A				GENESHOT
SHH				GENESHOT
SLC6A3				GENESHOT
SNAP25				GENESHOT
TNFRSF14				GENESHOT
TOR1A				GENESHOT
TSC2	33391947	Mini-mental examination (MMSE) revealed mild cognitive impairment. Patients with TSC/SIB have higher frequencies of mental retardation, TSC2 mutations, history of infantile spasms, spike focus in the left frontal lobe.	polymorphism	GENESHOT
UCHL1	30253122	Both serum UCHL-1 and S100-B levels were significantly higher in patients with ES than PNES (P < 0.05) and controls (P < 0.01).		GENESHOT
GABRA5	32938993	We observe in this first genetic investigation of PNES that six (5.88%) individuals with PNES without coexistent epilepsy carry P/LP variants (deletions at 10q11.22-q11.23, 10q23.1-q23.2, distal 16p11.2, and 17p13.3, and nonsynonymous variants in NSD1 and GABRA5).	polymorphism
NSD1	32938993	We observe in this first genetic investigation of PNES that six (5.88%) individuals with PNES without coexistent epilepsy carry P/LP variants (deletions at 10q11.22-q11.23, 10q23.1-q23.2, distal 16p11.2, and 17p13.3, and nonsynonymous variants in NSD1 and GABRA5).	polymorphism
PAFAH1B1	32938993	third epilepsy-associated variant in PNES was a PAFAH1B1 gene disrupting 17p13.3 deletion.	polymorphism
METTL16	32938993	The 17p13.3 deletion also disrupts the gene METTL16.	polymorphism
LHX9	32938993	Out of the six identified VUS, four were identified in genes with a potential role in brain function (LHX9, MAPKAPK2, CAMKV, and MYH9).	polymorphism
MAPKAPK2	32938993	Out of the six identified VUS, four were identified in genes with a potential role in brain function (LHX9, MAPKAPK2, CAMKV, and MYH9).	polymorphism
CAMKV	32938993	Out of the six identified VUS, four were identified in genes with a potential role in brain function (LHX9, MAPKAPK2, CAMKV, and MYH9).	polymorphism
MYH9	32938993	Out of the six identified VUS, four were identified in genes with a potential role in brain function (LHX9, MAPKAPK2, CAMKV, and MYH9).	polymorphism
PRPF8	32938993	Detailed evaluation of the deleterious variants found in individuals with PNES	polymorphism
GAPVD1	32938993	Detailed evaluation of the deleterious variants found in individuals with PNES	polymorphism
CAMKV	32938993	Detailed evaluation of the deleterious variants found in individuals with PNES	polymorphism
MAPKAPK2	32938993	Detailed evaluation of the deleterious variants found in individuals with PNES	polymorphism
LHX9	32938993	Detailed evaluation of the deleterious variants found in individuals with PNES	polymorphism
GABRA5	32938993	Detailed evaluation of the deleterious variants found in individuals with PNES	polymorphism
NSD1	32938993	Detailed evaluation of the deleterious variants found in individuals with PNES	polymorphism
METTL16	32938993	Detailed evaluation of the deleterious variants found in individuals with PNES	polymorphism
FAAH2	25885783	The patient was stable until age 22, when he developed psychogenic seizures characterized by loss of speech with intact consciousness. identified a hemizygous c.1372G-T transversion (rs147173444) in the FAAH2 gene	polymorphism
ABCG2	30396857	experimentally validated targets such as ATP-binding cassette drug transporters (ABCG2 and ABCA1), glutamate transporter SLC7A11 and TP53 which encodes the p53 tumour suppressor protein. GLRA2, a glycine receptor subunit whose expression is elevated in the brain, has been associated with epilepsy and is targeted by both miR-654-3p and miR-27a-3p.
ABCA1	30396857	experimentally validated targets such as ATP-binding cassette drug transporters (ABCG2 and ABCA1), glutamate transporter SLC7A11 and TP53 which encodes the p53 tumour suppressor protein. GLRA2, a glycine receptor subunit whose expression is elevated in the brain, has been associated with epilepsy and is targeted by both miR-654-3p and miR-27a-3p.
TP53	30396857	experimentally validated targets such as ATP-binding cassette drug transporters (ABCG2 and ABCA1), glutamate transporter SLC7A11 and TP53 which encodes the p53 tumour suppressor protein. GLRA2, a glycine receptor subunit whose expression is elevated in the brain, has been associated with epilepsy and is targeted by both miR-654-3p and miR-27a-3p.
GLRA2	30396857	experimentally validated targets such as ATP-binding cassette drug transporters (ABCG2 and ABCA1), glutamate transporter SLC7A11 and TP53 which encodes the p53 tumour suppressor protein. GLRA2, a glycine receptor subunit whose expression is elevated in the brain, has been associated with epilepsy and is targeted by both miR-654-3p and miR-27a-3p.
AGO2	30396857	analysis of miRNA trafficking mechanisms in cerebrospinal fluid found higher AGO2-bound miRNA in status epilepticus samples than other neurological diseases while chronic neurological diseases showed higher exosome miRNA content
CRH	26774202	adrenocorticotrophic hormone (ACTH), itself released in response to hypothalamic secretion of corticotrophin releasing hormone (CRH)
nucb2	21554911	presented with significantly higher levels of serum prolactin and nesfatin-1 and lower ghrelin levels 5min, 1 and 24h after a seizure than patients presenting with paroxysmal events (psychogenic) and control subjects;	biomarker
GHRL	21554911	presented with significantly higher levels of serum prolactin and nesfatin-1 and lower ghrelin levels 5min, 1 and 24h after a seizure than patients presenting with paroxysmal events (psychogenic) and control subjects;	biomarker
SLC6A4	18427983	Epileptic seizures but not pseudoseizures are associated with decreased density of the serotonin transporter in blood platelet membranes	biomarker
NSE	15080857	However, the corresponding positive predictive value was lower than in CK and NSE	biomarker
NPY	28927333	we studied the relationship between neuropeptide Y (NPY) and PNES symptoms in women with a history of sexual abuse. NPY has been associated with resilience to stress and we hypothesized that low levels would increase the extent and severity of PNES symptoms in this patient population.	biomarker
cort	28927333	We also found significantly decreased CORT levels in PNES patients.	biomarker
oxt	28927333	stress-related health problems in PNES patients could also be marked by the alteration of other signaling pathways. Higher levels of testosterone (T) and lower levels of oxytocin (OXT) have been found in women with chronic stress and history of abuse	biomarker
TSHb	2716948	Serum prolactin, thyrotropin, growth hormone, and cortisol were increased postictally, followed by a decrease, after a grand mal or complex partial seizure, but not after a psychogenic seizure in comparison to baseline serum hormone levels obtained during the same time on a seizure-free day.
Cortisol	2716948	Serum prolactin, thyrotropin, growth hormone, and cortisol were increased postictally, followed by a decrease, after a grand mal or complex partial seizure, but not after a psychogenic seizure in comparison to baseline serum hormone levels obtained during the same time on a seizure-free day.
FAAH2	28927333	Compared to HC, we found that the PNES group exhibited lower levels of NPY (36%, F2,71=14.13, p < .0001) and PRL (59%, F2,68=4.09, p < .05), and higher levels of ACTH	biomarker
norepinephrin	2716948	erum norepinephrine was lower in patients compared to healthy subjects (p less than 0.05).
GH1	2716948	after a psychogenic seizur, growth hormone levels fluctuated

## Sheet: stitch input
Gene Name	Type of Association	PMID
BDNF	Altered level	32582005
S100B	Altered level	30253122
NPY	Altered level	30929648
GH1	Altered level	2716948
GABRA5	Polymorphism	32938993
NSD1	Polymorphism	32938993
FAAH2	Polymorphism	25885783
PRL	Altered level	28927333
Hormone Name
Norepinephrin	Altered level	2716948
Cortisol	Altered level	2716948
ACTH	Altered level	30929648
