# Supplementary material for: A systems biology approach for discovering the cellular and molecular aspects of psychogenic non-epileptic seizure
Source: Front Psychiatry. 2023 May 12;14:1116892. doi: 10.3389/fpsyt.2023.1116892 (PMC10213457; doi:10.3389/fpsyt.2023.1116892)
Supplement: Supplementary file 2 [file Table_2.XLSX]

## Sheet: stitch interactions
#node1	node2	node1_string_internal_id	node2_string_internal_id	node1_external_id	node2_external_id	neighborhood_on_chromosome	gene_fusion	phylogenetic_cooccurrence	homology	coexpression	experimentally_determined_interaction	database_annotated	automated_textmining	prediction	combined_score
GH1	GHR	1849562	1843268	9606.ENSP00000312673	9606.ENSP00000230882	0	0	0	0	0	0.999	0.9	0.815	0	0.999
BDNF	NTRK2	1861075	1846523	9606.ENSP00000414303	9606.ENSP00000277120	0	0	0	0	0	0.812	0.9	0.988	0	0.999
PRLR	PRL	1857467	1848376	9606.ENSP00000371432	9606.ENSP00000302150	0	0	0	0	0	0.991	0.9	0.972	0	0.999
PRLR	GH1	1857467	1849562	9606.ENSP00000371432	9606.ENSP00000312673	0	0	0	0	0	0.98	0.9	0.567	0	0.999
NR3C1	cortisol	1843294	-100003640	9606.ENSP00000231509	-1.CID100003640	0	0	0	0	0	0.8	0.9	0.971	0.142	0.999
POMC	cortisol	1845600	-100003640	9606.ENSP00000264708	-1.CID100003640	0	0	0	0	0	0	0.9	0.987	0	0.998
ADRB1	norepinephrine	1854995	-100000951	9606.ENSP00000358301	-1.CID100000951	0	0	0	0	0	0.65	0.9	0.952	0	0.998
HTR2A	norepinephrine	1856916	-100000951	9606.ENSP00000367959	-1.CID100000951	0	0	0	0	0	0.313	0.9	0.984	0	0.998
DBH	norepinephrine	1858060	-100000951	9606.ENSP00000376776	-1.CID100000951	0	0	0	0	0	0	0.9	0.985	0	0.998
NPY1R	NPY	1854180	1843611	9606.ENSP00000354652	9606.ENSP00000242152	0	0	0	0	0	0.901	0.9	0.88	0	0.998
NTRK1	BDNF	1861874	1861075	9606.ENSP00000431418	9606.ENSP00000414303	0	0	0	0	0	0	0.9	0.979	0	0.997
POMC	NPY	1845600	1843611	9606.ENSP00000264708	9606.ENSP00000242152	0	0	0	0	0	0	0.9	0.98	0	0.997
ADRB2	norepinephrine	1848724	-100000951	9606.ENSP00000305372	-1.CID100000951	0	0	0	0	0	0.566	0.9	0.948	0	0.997
POMC	norepinephrine	1845600	-100000951	9606.ENSP00000264708	-1.CID100000951	0	0	0	0	0	0	0.9	0.944	0	0.994
NPY	norepinephrine	1843611	-100000951	9606.ENSP00000242152	-1.CID100000951	0	0	0	0	0	0	0.9	0.76	0	0.975
PRL	GHR	1848376	1843268	9606.ENSP00000302150	9606.ENSP00000230882	0	0	0	0	0	0	0.9	0.649	0	0.963
norepinephrine	cortisol	-100000951	-100003640	-1.CID100000951	-1.CID100003640	0	0	0	0	0	0	0	0.959	0	0.959
NPY1R	POMC	1854180	1845600	9606.ENSP00000354652	9606.ENSP00000264708	0	0	0	0	0	0	0.9	0.581	0	0.956
PRL	cortisol	1848376	-100003640	9606.ENSP00000302150	-1.CID100003640	0	0	0	0	0	0	0	0.944	0	0.944
NPY1R	norepinephrine	1854180	-100000951	9606.ENSP00000354652	-1.CID100000951	0	0	0	0	0	0.249	0.9	0.281	0	0.942
GH1	PRL	1849562	1848376	9606.ENSP00000312673	9606.ENSP00000302150	0	0	0	0.715	0.157	0	0.9	0.8	0	0.931
PRLR	GHR	1857467	1843268	9606.ENSP00000371432	9606.ENSP00000230882	0	0	0	0.676	0	0	0.9	0.822	0	0.926
ADRB1	POMC	1854995	1845600	9606.ENSP00000358301	9606.ENSP00000264708	0	0	0	0	0	0	0.9	0.228	0	0.919
ADRB2	POMC	1848724	1845600	9606.ENSP00000305372	9606.ENSP00000264708	0	0	0	0	0	0	0.9	0.205	0	0.917
ADRB1	ADRB2	1854995	1848724	9606.ENSP00000358301	9606.ENSP00000305372	0	0	0	0.946	0	0.149	0.9	0.876	0	0.915
NTRK1	NTRK2	1861874	1846523	9606.ENSP00000431418	9606.ENSP00000277120	0	0	0	0.94	0	0	0.9	0.981	0	0.905
BDNF	norepinephrine	1861075	-100000951	9606.ENSP00000414303	-1.CID100000951	0	0	0	0	0	0	0	0.901	0	0.901
PRL	norepinephrine	1848376	-100000951	9606.ENSP00000302150	-1.CID100000951	0	0	0	0	0	0	0	0.88	0	0.881
PRL	POMC	1848376	1845600	9606.ENSP00000302150	9606.ENSP00000264708	0	0	0	0	0.096	0	0	0.874	0	0.881
BDNF	ADRB2	1861075	1848724	9606.ENSP00000414303	9606.ENSP00000305372	0	0	0	0	0	0	0	0.826	0	0.826
NR3C1	norepinephrine	1843294	-100000951	9606.ENSP00000231509	-1.CID100000951	0	0	0	0	0	0	0	0.759	0	0.76
DBH	NPY	1858060	1843611	9606.ENSP00000376776	9606.ENSP00000242152	0	0	0	0	0	0	0	0.725	0	0.725
BDNF	NPY	1861075	1843611	9606.ENSP00000414303	9606.ENSP00000242152	0	0	0	0	0	0	0	0.714	0	0.715
GH1	POMC	1849562	1845600	9606.ENSP00000312673	9606.ENSP00000264708	0	0	0	0	0.117	0	0	0.658	0	0.685
BDNF	POMC	1861075	1845600	9606.ENSP00000414303	9606.ENSP00000264708	0	0	0	0	0	0	0	0.676	0	0.676
BDNF	HTR2A	1861075	1856916	9606.ENSP00000414303	9606.ENSP00000367959	0	0	0	0	0	0	0	0.65	0	0.65
NTRK2	NR3C1	1846523	1843294	9606.ENSP00000277120	9606.ENSP00000231509	0	0	0	0	0	0.576	0	0.209	0	0.65
POMC	NR3C1	1845600	1843294	9606.ENSP00000264708	9606.ENSP00000231509	0	0	0	0	0	0	0	0.634	0	0.634
HTR2A	cortisol	1856916	-100003640	9606.ENSP00000367959	-1.CID100003640	0	0	0	0	0	0	0	0.586	0	0.586
HTR2A	POMC	1856916	1845600	9606.ENSP00000367959	9606.ENSP00000264708	0	0	0	0	0	0	0	0.582	0	0.582
NTRK2	NPY	1846523	1843611	9606.ENSP00000277120	9606.ENSP00000242152	0	0	0	0	0	0	0	0.56	0	0.56
POMC	GHR	1845600	1843268	9606.ENSP00000264708	9606.ENSP00000230882	0	0	0	0	0	0	0	0.507	0	0.507
BDNF	S100B	1861075	1847309	9606.ENSP00000414303	9606.ENSP00000291700	0	0	0	0	0	0	0	0.504	0	0.504
NTRK2	norepinephrine	1846523	-100000951	9606.ENSP00000277120	-1.CID100000951	0	0	0	0	0	0	0	0.5	0	0.501
PRL	NPY	1848376	1843611	9606.ENSP00000302150	9606.ENSP00000242152	0	0	0	0	0	0	0	0.501	0	0.501
HTR2A	NPY	1856916	1843611	9606.ENSP00000367959	9606.ENSP00000242152	0	0	0	0	0	0	0	0.501	0	0.501
GH1	NPY	1849562	1843611	9606.ENSP00000312673	9606.ENSP00000242152	0	0	0	0	0	0	0	0.501	0	0.501
PRLR	cortisol	1857467	-100003640	9606.ENSP00000371432	-1.CID100003640	0	0	0	0	0	0	0	0.48	0	0.48
NPY	cortisol	1843611	-100003640	9606.ENSP00000242152	-1.CID100003640	0	0	0	0	0	0	0	0.474	0	0.474
NPY	GHR	1843611	1843268	9606.ENSP00000242152	9606.ENSP00000230882	0	0	0	0	0	0	0	0.472	0	0.472
NTRK1	NPY	1861874	1843611	9606.ENSP00000431418	9606.ENSP00000242152	0	0	0	0	0	0	0	0.472	0	0.472
DBH	POMC	1858060	1845600	9606.ENSP00000376776	9606.ENSP00000264708	0	0	0	0	0	0	0	0.471	0	0.471
PRLR	POMC	1857467	1845600	9606.ENSP00000371432	9606.ENSP00000264708	0	0	0	0	0	0	0	0.47	0	0.47
BDNF	cortisol	1861075	-100003640	9606.ENSP00000414303	-1.CID100003640	0	0	0	0	0	0	0	0.466	0	0.466
NTRK1	norepinephrine	1861874	-100000951	9606.ENSP00000431418	-1.CID100000951	0	0	0	0	0	0	0	0.462	0	0.462
GH1	cortisol	1849562	-100003640	9606.ENSP00000312673	-1.CID100003640	0	0	0	0	0	0	0.15	0.373	0	0.451
DBH	cortisol	1858060	-100003640	9606.ENSP00000376776	-1.CID100003640	0	0	0	0	0	0	0	0.451	0	0.451

## Sheet: gephi output
Name	Degree	Eigen centrality	Closness centrality	Harmonic closness centrality	Betweeness centrality
POMC	14	0.85	0.911765	30.45	1
Norepinephrine	13	0.809524	0.882353	22.05	0.929796
BDNF	9	0.68	0.764706	20.2	0.696732
NPY	12	0.772727	0.852941	18.6167	0.920435
Cortisol	10	0.708333	0.794118	9.25	0.833853
PRL	7	0.607143	0.696078	1.68333	0.646203
NTRK2	5	0.566667	0.637255	1.25	0.421716
NR3C1	4	0.548387	0.607843	0.666667	0.403042
ADRB2	4	0.566667	0.617647	0.666667	0.370222
GH1	6	0.586207	0.666667	0.583333	0.541524
GHR	5	0.566667	0.637255	0.383333	0.448099
PRLR	5	0.53125	0.617647	0.2	0.438185
ADRB1	3	0.53125	0.578431	0	0.291599
HTR2A	5	0.586207	0.647059	0	0.553783
DBH	4	0.548387	0.607843	0	0.465274
NPY1R	3	0.53125	0.578431	0	0.360298
NTRK1	4	0.548387	0.607843	0	0.376288
S100B	1	0.414634	0.45098	0	0.088509
