# Supplementary material for: A systems biology approach for discovering the cellular and molecular aspects of psychogenic non-epileptic seizure
Source: Front Psychiatry. 2023 May 12;14:1116892. doi: 10.3389/fpsyt.2023.1116892 (PMC10213457; doi:10.3389/fpsyt.2023.1116892)
Supplement: Supplementary file 3 [file Table_3.XLSX]

## Sheet: kegg pathways
Term	Overlap	P-value	Adjusted P-value	Old P-value	Old Adjusted P-value	Odds Ratio	Combined Score	Genes
Neuroactive ligand-receptor interaction	10/341	3.1838e-14	1.17801e-12	0	0	84.8166	2635.94	POMC;GHR;GH1;NPY;NPY1R;ADRB1;PRL;HTR2A;NR3C1;PRLR
PI3K-Akt signaling pathway	7/354	8.56544e-09	1.58461e-07	0	0	39.6115	735.805	NTRK1;GHR;NTRK2;GH1;BDNF;PRL;PRLR
cAMP signaling pathway	5/216	7.80943e-07	9.63162e-06	0	0	39.0442	549.07	POMC;BDNF;NPY;NPY1R;ADRB1
JAK-STAT signaling pathway	4/162	9.09208e-06	8.41017e-05	0	0	38.6076	448.161	GHR;GH1;PRL;PRLR
Regulation of lipolysis in adipocytes	1955-03-01	1.30205e-05	9.63516e-05	0	0	82.1332	923.916	NPY;NPY1R;ADRB1
Calcium signaling pathway	4/240	4.25653e-05	0.000262486	0	0	25.7458	259.118	NTRK1;NTRK2;ADRB1;HTR2A
Cytokine-cytokine receptor interaction	4/295	9.48536e-05	0.000501369	0	0	20.8216	192.874	GHR;GH1;PRL;PRLR
Neurotrophin signaling pathway	3/119	0.000131406	0.000607753	0	0	36.7001	327.997	NTRK1;NTRK2;BDNF
Alcoholism	3/186	0.000488894	0.0020099	0	0	23.185	176.748	NTRK2;BDNF;NPY
Ras signaling pathway	3/232	0.000929053	0.0034375	0	0	18.4847	129.048	NTRK1;NTRK2;BDNF
Adipocytokine signaling pathway	1969-02-01	0.00154279	0.00489441	0	0	39.6338	256.596	POMC;NPY
Prolactin signaling pathway	1970-02-01	0.00158738	0.00489441	0	0	39.049	251.697	PRL;PRLR
MAPK signaling pathway	3/294	0.00183508	0.00522293	0	0	14.5007	91.3643	NTRK1;NTRK2;BDNF
Gap junction	1988-02-01	0.00249364	0.00659033	0	0	30.8481	184.904	ADRB1;HTR2A
Inflammatory mediator regulation of TRP channels	1998-02-01	0.0030808	0.0075993	0	0	27.6208	159.719	NTRK1;HTR2A
Growth hormone synthesis, secretion and action	2/119	0.00450345	0.0104142	0	0	22.6393	122.318	GHR;GH1
Tyrosine metabolism	1936-01-01	0.030175	0.063724	0	0	35.6214	124.701	DBH
Thyroid cancer	1937-01-01	0.0310008	0.063724	0	0	34.6302	120.296	NTRK1
Cocaine addiction	1949-01-01	0.0408594	0.0795683	0	0	25.957	83.0007	BDNF
Cortisol synthesis and secretion	1965-01-01	0.0538573	0.0973521	0	0	19.4521	56.8278	POMC
Renin secretion	1969-01-01	0.0570808	0.0973521	0	0	18.3042	52.4103	ADRB1
Central carbon metabolism in cancer	1970-01-01	0.0578851	0.0973521	0	0	18.038	51.3957	NTRK1
Salivary secretion	1993-01-01	0.0762057	0.117403	0	0	13.5129	34.7865	ADRB1
Dilated cardiomyopathy	1996-01-01	0.0785705	0.117403	0	0	13.0842	33.2831	ADRB1
Aldosterone synthesis and secretion	1998-01-01	0.0801438	0.117403	0	0	12.8131	32.3395	POMC
Melanogenesis	1/101	0.0824991	0.117403	0	0	12.4269	31.0047	POMC
Serotonergic synapse	1/113	0.0918636	0.125887	0	0	11.0887	26.4738	HTR2A
Estrogen signaling pathway	1/137	0.110323	0.145607	0	0	9.12086	20.1055	POMC
Apoptosis	1/142	0.114124	0.145607	0	0	8.79521	19.0897	NTRK1
Adrenergic signaling in cardiomyocytes	1/150	0.120174	0.147923	0	0	8.31963	17.6277	ADRB1
Cushing syndrome	1/155	0.123936	0.147923	0	0	8.04748	16.8031	POMC
cGMP-PKG signaling pathway	1/167	0.132902	0.153667	0	0	7.46122	15.0578	ADRB1
Transcriptional misregulation in cancer	1/192	0.151304	0.169644	0	0	6.47644	12.2305	NTRK1
Chemical carcinogenesis	1/239	0.184909	0.201224	0	0	5.18514	8.75195	ADRB1
Huntington disease	1/306	0.230655	0.243835	0	0	4.03238	5.91483	BDNF
Pathways of neurodegeneration	1/475	0.335544	0.344865	0	0	2.57239	2.80906	BDNF
Pathways in cancer	1/531	0.367221	0.367221	0	0	2.29399	2.29809	NTRK1

## Sheet: go biological process pathways
Term	Overlap	P-value	Adjusted P-value	Old P-value	Old Adjusted P-value	Odds Ratio	Combined Score	Genes
growth hormone receptor signaling pathway via JAK-STAT (GO:0060397)	2022-04-14	8.92637e-10	2.73147e-07	0	0	469.859	9790.37	GHR;GH1;PRL;PRLR
growth hormone receptor signaling pathway (GO:0060396)	2022-04-20	4.30303e-09	6.58364e-07	0	0	293.574	5655.38	GHR;GH1;PRL;PRLR
positive regulation of receptor signaling pathway via JAK-STAT (GO:0046427)	1933-04-01	3.60238e-08	3.09019e-06	0	0	161.866	2774.24	GHR;GH1;PRL;PRLR
positive regulation of multicellular organismal process (GO:0051240)	7/345	4.03947e-08	3.09019e-06	0	0	29.0547	494.644	GHR;GH1;ADRB1;PRL;ADRB2;DBH;PRLR
transmembrane receptor protein tyrosine kinase signaling pathway (GO:0007169)	7/404	1.1865e-07	7.26139e-06	0	0	24.6625	393.295	NTRK1;GHR;NTRK2;GH1;BDNF;ADRB2;PRLR
neurotrophin TRK receptor signaling pathway (GO:0048011)	2022-03-15	4.50221e-07	2.29613e-05	0	0	277.319	4052.62	NTRK1;NTRK2;BDNF
regulation of multicellular organism growth (GO:0040014)	2022-03-18	8.05801e-07	3.5225e-05	0	0	221.822	3112.48	GHR;GH1;PRL
neurotrophin signaling pathway (GO:0038179)	2022-03-21	1.31073e-06	5.01353e-05	0	0	184.824	2503.43	NTRK1;NTRK2;BDNF
cellular response to nerve growth factor stimulus (GO:1990090)	2022-03-22	1.51666e-06	5.15665e-05	0	0	175.088	2346	NTRK1;NTRK2;BDNF
positive regulation of cold-induced thermogenesis (GO:0120162)	1997-04-01	2.92037e-06	8.93635e-05	0	0	50.3125	641.172	ADRB1;ADRB2;DBH;PRLR
activation of phospholipase C activity (GO:0007202)	1932-03-01	4.85203e-06	0.000123727	0	0	114.655	1402.93	NTRK2;BDNF;HTR2A
positive regulation of receptor signaling pathway via STAT (GO:1904894)	1932-03-01	4.85203e-06	0.000123727	0	0	114.655	1402.93	GHR;GH1;PRL
positive regulation of metabolic process (GO:0009893)	4/113	5.36816e-06	0.000126358	0	0	42.8926	520.503	ADRB1;ADRB2;DBH;PRLR
positive regulation of MAPK cascade (GO:0043410)	5/274	7.91082e-06	0.000172908	0	0	22.8973	268.981	NTRK1;NTRK2;GH1;ADRB2;HTR2A
positive regulation of phospholipase C activity (GO:0010863)	1943-03-01	1.19832e-05	0.000244456	0	0	83.0792	941.454	NTRK2;BDNF;HTR2A
regulation of receptor signaling pathway via JAK-STAT (GO:0046425)	1945-03-01	1.376e-05	0.000253014	0	0	79.1151	885.594	GHR;GH1;PRL
activation of Janus kinase activity (GO:0042976)	2022-02-06	1.571e-05	0.000253014	0	0	525.658	5814.41	GHR;PRLR
positive regulation of non-membrane spanning protein tyrosine kinase activity (GO:1903997)	2022-02-06	1.571e-05	0.000253014	0	0	525.658	5814.41	NTRK2;BDNF
activation of transmembrane receptor protein tyrosine kinase activity (GO:0007171)	2022-02-06	1.571e-05	0.000253014	0	0	525.658	5814.41	ADRB2;PRLR
positive regulation of developmental growth (GO:0048639)	1952-03-01	2.13293e-05	0.000305724	0	0	67.7891	729.101	GHR;GH1;BDNF
regulation of non-membrane spanning protein tyrosine kinase activity (GO:1903995)	2022-02-07	2.19802e-05	0.000305724	0	0	420.505	4510.07	NTRK2;BDNF
positive regulation of multicellular organism growth (GO:0040018)	2022-02-07	2.19802e-05	0.000305724	0	0	420.505	4510.07	GHR;GH1
positive regulation of protein phosphorylation (GO:0001934)	5/371	3.40581e-05	0.000453121	0	0	16.7461	172.274	NTRK1;GHR;NTRK2;GH1;BDNF
negative regulation of systemic arterial blood pressure (GO:0003085)	2022-02-09	3.76328e-05	0.000479818	0	0	300.331	3059.66	ADRB1;ADRB2
G protein-coupled receptor signaling pathway, coupled to cyclic nucleotide second messenger (GO:0007187)	1965-03-01	4.17886e-05	0.000511493	0	0	53.5403	539.841	NPY;NPY1R;HTR2A
nerve growth factor signaling pathway (GO:0038180)	2022-02-10	4.70113e-05	0.000553286	0	0	262.776	2618.6	NTRK1;BDNF
peptidyl-tyrosine phosphorylation (GO:0018108)	1969-03-01	4.99902e-05	0.000566556	0	0	50.2854	498.01	NTRK1;GHR;PRLR
negative regulation of neuron apoptotic process (GO:0043524)	1971-03-01	5.44592e-05	0.000595162	0	0	48.8015	479.136	NTRK1;NTRK2;BDNF
cellular response to growth hormone stimulus (GO:0071378)	2022-02-12	6.88628e-05	0.000708066	0	0	210.2	2014.43	GHR;GH1
positive regulation of phosphatidylinositol 3-kinase signaling (GO:0014068)	1977-03-01	6.94182e-05	0.000708066	0	0	44.8311	429.274	NTRK1;NTRK2;GH1
vasodilation (GO:0042311)	2022-02-14	9.48273e-05	0.000936037	0	0	175.149	1622.49	ADRB1;ADRB2
positive regulation of neuron projection development (GO:0010976)	1988-03-01	0.000103368	0.000988454	0	0	39.0078	357.983	NTRK1;NTRK2;BDNF
central nervous system neuron development (GO:0021954)	2022-02-15	0.000109347	0.00098879	0	0	161.668	1474.57	NTRK2;NPY
anterograde trans-synaptic signaling (GO:0098916)	4/244	0.000109866	0.00098879	0	0	19.352	176.417	GABRA5;NPY;HTR2A;DBH
adenylate cyclase-activating adrenergic receptor signaling pathway (GO:0071880)	2022-02-17	0.000141451	0.00117691	0	0	140.098	1241.77	ADRB1;ADRB2
regulation of neuron apoptotic process (GO:0043523)	1998-03-01	0.000142306	0.00117691	0	0	34.8842	308.988	NTRK1;NTRK2;BDNF
negative regulation of neuron death (GO:1901215)	1998-03-01	0.000142306	0.00117691	0	0	34.8842	308.988	NTRK1;NTRK2;BDNF
regulation of phosphatidylinositol 3-kinase signaling (GO:0014066)	3/106	0.000179531	0.00144569	0	0	32.1618	277.401	NTRK1;NTRK2;GH1
adrenergic receptor signaling pathway (GO:0071875)	2022-02-20	0.000197241	0.00154759	0	0	116.731	995.842	ADRB1;ADRB2
positive regulation of intracellular signal transduction (GO:1902533)	5/546	0.000210801	0.00161263	0	0	11.228	95.0409	NTRK1;NTRK2;GH1;ADRB2;S100B
activation of protein kinase activity (GO:0032147)	3/114	0.00022257	0.00166114	0	0	29.8318	250.894	GHR;ADRB2;PRLR
positive regulation of cell projection organization (GO:0031346)	3/117	0.000240286	0.00175066	0	0	29.0424	242.03	NTRK1;NTRK2;BDNF
chemical synaptic transmission (GO:0007268)	4/306	0.000261814	0.0018231	0	0	15.3307	126.446	GABRA5;NPY;HTR2A;DBH
response to nutrient levels (GO:0031667)	2022-02-23	0.000262145	0.0018231	0	0	100.04	824.992	GH1;PRL
mammary gland development (GO:0030879)	2022-02-24	0.000285795	0.00194341	0	0	95.488	779.205	PRL;PRLR
negative regulation of inflammatory response to antigenic stimulus (GO:0002862)	3/136	0.000373936	0.00248739	0	0	24.8697	196.257	POMC;ADRB1;ADRB2
regulation of inflammatory response to antigenic stimulus (GO:0002861)	3/137	0.00038205	0.00248739	0	0	24.6828	194.253	POMC;ADRB1;ADRB2
enzyme linked receptor protein signaling pathway (GO:0007167)	3/140	0.000407071	0.00259508	0	0	24.1387	188.439	NTRK1;NTRK2;BDNF
regulation of developmental growth (GO:0048638)	1931-02-01	0.000479376	0.00299366	0	0	72.4138	553.46	GHR;PRL
positive regulation of pri-miRNA transcription by RNA polymerase II (GO:1902895)	1934-02-01	0.000577248	0.00341015	0	0	65.6151	489.308	PRL;NR3C1
central nervous system neuron differentiation (GO:0021953)	1934-02-01	0.000577248	0.00341015	0	0	65.6151	489.308	NTRK2;NPY
cellular response to growth factor stimulus (GO:0071363)	3/158	0.000579503	0.00341015	0	0	21.3161	158.876	NTRK1;NTRK2;NR3C1
cellular response to amyloid-beta (GO:1904646)	1935-02-01	0.000611846	0.00353254	0	0	63.6236	470.753	NTRK1;ADRB2
activation of adenylate cyclase activity (GO:0007190)	1936-02-01	0.000647427	0.00365595	0	0	61.7492	453.394	ADRB1;ADRB2
regulation of neuron projection development (GO:0010975)	3/165	0.000657414	0.00365595	0	0	20.3879	149.386	NTRK1;NTRK2;BDNF
regulation of MAPK cascade (GO:0043408)	3/166	0.000669062	0.00365595	0	0	20.2618	148.106	NTRK1;NTRK2;ADRB2
positive regulation of ERK1 and ERK2 cascade (GO:0070374)	3/172	0.000741731	0.00398193	0	0	19.5365	140.79	NTRK1;NTRK2;HTR2A
negative regulation of immune response (GO:0050777)	3/178	0.000819259	0.0043223	0	0	18.861	134.047	POMC;ADRB1;ADRB2
positive regulation of protein tyrosine kinase activity (GO:0061098)	1942-02-01	0.000881467	0.00457168	0	0	52.4711	369.077	NTRK2;BDNF
positive regulation of axonogenesis (GO:0050772)	1943-02-01	0.000923881	0.00471179	0	0	51.1887	357.652	NTRK2;BDNF
response to amyloid-beta (GO:1904645)	1944-02-01	0.000967264	0.00476385	0	0	49.9674	346.826	NTRK1;ADRB2
regulation of GTPase activity (GO:0043087)	3/189	0.000974439	0.00476385	0	0	17.7357	122.973	NTRK1;NTRK2;ADRB1
regulation of cell population proliferation (GO:0042127)	5/764	0.000980793	0.00476385	0	0	7.91337	54.8171	NTRK1;NTRK2;PRL;S100B;PRLR
regulation of pri-miRNA transcription by RNA polymerase II (GO:1902893)	1945-02-01	0.00101161	0.00483677	0	0	48.8029	336.555	PRL;NR3C1
positive regulation of cell population proliferation (GO:0008284)	4/474	0.0013533	0.00628886	0	0	9.76671	64.5112	NTRK2;PRL;S100B;PRLR
negative regulation of inflammatory response (GO:0050728)	3/212	0.00135642	0.00628886	0	0	15.7656	104.098	POMC;ADRB1;ADRB2
negative regulation of apoptotic process (GO:0043066)	4/485	0.00147267	0.0067259	0	0	9.53797	62.1941	NTRK1;NTRK2;BDNF;PRLR
cellular response to peptide (GO:1901653)	1957-02-01	0.00161852	0.00728334	0	0	38.1321	245.046	NTRK1;ADRB2
positive regulation of tyrosine phosphorylation of STAT protein (GO:0042531)	1959-02-01	0.00173295	0.00768526	0	0	36.7904	233.911	GHR;GH1
regulation of ERK1 and ERK2 cascade (GO:0070372)	3/238	0.00188878	0.00825665	0	0	14.0028	87.8234	NTRK1;NTRK2;HTR2A
regulation of tyrosine phosphorylation of STAT protein (GO:0042509)	1968-02-01	0.00229414	0.00988744	0	0	31.7592	193.013	GHR;GH1
phosphatidylinositol-mediated signaling (GO:0048015)	1971-02-01	0.00249787	0.010616	0	0	30.3738	182.009	NTRK1;HTR2A
regulation of protein phosphorylation (GO:0001932)	3/266	0.00259105	0.0108611	0	0	12.4943	74.4122	NTRK1;NTRK2;NSD1
cellular response to hormone stimulus (GO:0032870)	1976-02-01	0.00285573	0.0118088	0	0	28.3144	165.878	GHR;NR3C1
positive regulation of cellular process (GO:0048522)	4/625	0.00370035	0.0150974	0	0	7.33466	41.0692	NTRK2;PRL;S100B;PRLR
regulation of peptidyl-tyrosine phosphorylation (GO:0050730)	1992-02-01	0.00415227	0.0167183	0	0	23.262	127.571	GHR;GH1
regulation of kinase activity (GO:0043549)	1994-02-01	0.00433031	0.0172088	0	0	22.754	123.83	NTRK1;NTRK2
regulation of peptidyl-serine phosphorylation (GO:0033135)	1998-02-01	0.00469688	0.0184262	0	0	21.8015	116.875	BDNF;NSD1
positive regulation of AMPA receptor activity (GO:2000969)	2022-01-05	0.00523944	0.0186427	0	0	249.688	1311.24	ADRB2
negative regulation of smooth muscle contraction (GO:0045986)	2022-01-05	0.00523944	0.0186427	0	0	249.688	1311.24	ADRB2
positive regulation of cAMP-dependent protein kinase activity (GO:2000481)	2022-01-05	0.00523944	0.0186427	0	0	249.688	1311.24	ADRB2
catechol-containing compound biosynthetic process (GO:0009713)	2022-01-05	0.00523944	0.0186427	0	0	249.688	1311.24	DBH
regulation of circadian sleep/wake cycle (GO:0042749)	2022-01-05	0.00523944	0.0186427	0	0	249.688	1311.24	ADRB1
dopamine catabolic process (GO:0042420)	2022-01-05	0.00523944	0.0186427	0	0	249.688	1311.24	DBH
regulation of phosphatidylinositol biosynthetic process (GO:0010511)	2022-01-05	0.00523944	0.0186427	0	0	249.688	1311.24	HTR2A
cellular response to brain-derived neurotrophic factor stimulus (GO:1990416)	2022-01-05	0.00523944	0.0186427	0	0	249.688	1311.24	NTRK2
positive regulation of protein serine/threonine kinase activity (GO:0071902)	2/106	0.00547161	0.019245	0	0	20.1164	104.77	GH1;ADRB2
positive regulation of autophagosome maturation (GO:1901098)	2022-01-06	0.00628419	0.0207325	0	0	199.74	1012.63	ADRB2
positive regulation of receptor binding (GO:1900122)	2022-01-06	0.00628419	0.0207325	0	0	199.74	1012.63	BDNF
taurine metabolic process (GO:0019530)	2022-01-06	0.00628419	0.0207325	0	0	199.74	1012.63	GHR
norepinephrine biosynthetic process (GO:0042421)	2022-01-06	0.00628419	0.0207325	0	0	199.74	1012.63	DBH
positive regulation of heart rate by epinephrine-norepinephrine (GO:0001996)	2022-01-06	0.00628419	0.0207325	0	0	199.74	1012.63	ADRB1
positive regulation of kinase activity (GO:0033674)	2/114	0.00630104	0.0207325	0	0	18.672	94.6117	NTRK1;NTRK2
adenylate cyclase-activating G protein-coupled receptor signaling pathway (GO:0007189)	2/118	0.006736	0.0219278	0	0	18.0245	90.1277	ADRB1;ADRB2
positive regulation of activation of Janus kinase activity (GO:0010536)	2022-01-07	0.0073279	0.022881	0	0	166.442	818.238	GH1
positive regulation of phospholipid biosynthetic process (GO:0071073)	2022-01-07	0.0073279	0.022881	0	0	166.442	818.238	HTR2A
norepinephrine metabolic process (GO:0042415)	2022-01-07	0.0073279	0.022881	0	0	166.442	818.238	DBH
catecholamine catabolic process (GO:0042424)	2022-01-07	0.0073279	0.022881	0	0	166.442	818.238	DBH
regulation of activation of Janus kinase activity (GO:0010533)	2022-01-08	0.00837056	0.0253603	0	0	142.657	682.334	GH1
positive regulation of insulin-like growth factor receptor signaling pathway (GO:0043568)	2022-01-08	0.00837056	0.0253603	0	0	142.657	682.334	GH1
regulation of collateral sprouting (GO:0048670)	2022-01-08	0.00837056	0.0253603	0	0	142.657	682.334	BDNF
positive regulation of peptidyl-tyrosine phosphorylation (GO:0050731)	2/134	0.00860819	0.0258246	0	0	15.827	75.2578	GHR;GH1
neuron projection morphogenesis (GO:0048812)	2/140	0.0093639	0.0269171	0	0	15.1342	70.6905	BDNF;S100B
regulation of RNA polymerase II regulatory region sequence-specific DNA binding (GO:1903025)	2022-01-09	0.00941218	0.0269171	0	0	124.819	582.373	NSD1
positive regulation of protein kinase A signaling (GO:0010739)	2022-01-09	0.00941218	0.0269171	0	0	124.819	582.373	ADRB2
phenol-containing compound biosynthetic process (GO:0046189)	2022-01-09	0.00941218	0.0269171	0	0	124.819	582.373	DBH
intestinal epithelial cell differentiation (GO:0060575)	2022-01-09	0.00941218	0.0269171	0	0	124.819	582.373	NPY
neuron development (GO:0048666)	2/143	0.00975254	0.0276322	0	0	14.81	68.5737	NTRK2;NPY
positive regulation of transferase activity (GO:0051347)	2/148	0.0104161	0.0285584	0	0	14.2992	65.2673	NTRK1;NTRK2
regulation of receptor binding (GO:1900120)	2022-01-10	0.0104528	0.0285584	0	0	110.944	506.005	BDNF
lactation (GO:0007595)	2022-01-10	0.0104528	0.0285584	0	0	110.944	506.005	PRLR
G protein-coupled serotonin receptor signaling pathway (GO:0098664)	2022-01-10	0.0104528	0.0285584	0	0	110.944	506.005	HTR2A
positive regulation of hydrolase activity (GO:0051345)	2/149	0.0105512	0.0285722	0	0	14.2012	64.6371	NTRK1;ADRB1
positive regulation of protein kinase activity (GO:0045860)	2/154	0.0112382	0.0298021	0	0	13.7306	61.6289	GH1;ADRB2
synaptic transmission, GABAergic (GO:0051932)	2022-01-11	0.0114923	0.0298021	0	0	99.845	445.916	GABRA5
columnar/cuboidal epithelial cell differentiation (GO:0002065)	2022-01-11	0.0114923	0.0298021	0	0	99.845	445.916	NPY
desensitization of G protein-coupled receptor signaling pathway (GO:0002029)	2022-01-11	0.0114923	0.0298021	0	0	99.845	445.916	ADRB2
insulin-like growth factor receptor signaling pathway (GO:0048009)	2022-01-11	0.0114923	0.0298021	0	0	99.845	445.916	GHR
protein autophosphorylation (GO:0046777)	2/159	0.0119447	0.0307148	0	0	13.29	58.841	NTRK1;NTRK2
catecholamine biosynthetic process (GO:0042423)	2022-01-12	0.0125308	0.0319535	0	0	90.7636	397.505	DBH
adenylate cyclase-modulating G protein-coupled receptor signaling pathway (GO:0007188)	2/165	0.0128176	0.0324148	0	0	12.7969	55.7552	NPY1R;ADRB2
cellular protein-containing complex assembly (GO:0034622)	2/168	0.0132644	0.0332151	0	0	12.5637	54.3089	ADRB2;PRLR
cellular response to cytokine stimulus (GO:0071345)	3/482	0.013397	0.0332151	0	0	6.78497	29.2617	POMC;GHR;PRLR
regulation of autophagosome maturation (GO:1901096)	2022-01-13	0.0135683	0.0332151	0	0	83.1958	357.744	ADRB2
negative regulation of myotube differentiation (GO:0010832)	2022-01-13	0.0135683	0.0332151	0	0	83.1958	357.744	BDNF
neuron projection development (GO:0031175)	2/171	0.0137179	0.0333148	0	0	12.3388	52.922	BDNF;NPY
regulation of histone methylation (GO:0031060)	2022-01-14	0.0146047	0.0341147	0	0	76.7923	324.556	NSD1
positive regulation of protein-containing complex disassembly (GO:0043243)	2022-01-14	0.0146047	0.0341147	0	0	76.7923	324.556	ADRB2
neurotransmitter biosynthetic process (GO:0042136)	2022-01-14	0.0146047	0.0341147	0	0	76.7923	324.556	DBH
regulation of cAMP-dependent protein kinase activity (GO:2000479)	2022-01-14	0.0146047	0.0341147	0	0	76.7923	324.556	ADRB2
positive regulation of transmembrane transport (GO:0034764)	2022-01-14	0.0146047	0.0341147	0	0	76.7923	324.556	GH1
steroid hormone mediated signaling pathway (GO:0043401)	2022-01-15	0.0156401	0.0354508	0	0	71.3036	296.475	NR3C1
positive regulation of secretion (GO:0051047)	2022-01-15	0.0156401	0.0354508	0	0	71.3036	296.475	PRL
peptidyl-tyrosine autophosphorylation (GO:0038083)	2022-01-15	0.0156401	0.0354508	0	0	71.3036	296.475	NTRK1
catecholamine metabolic process (GO:0006584)	2022-01-15	0.0156401	0.0354508	0	0	71.3036	296.475	DBH
sympathetic nervous system development (GO:0048485)	2022-01-16	0.0166744	0.0369737	0	0	66.5467	272.434	NTRK1
body fluid secretion (GO:0007589)	2022-01-16	0.0166744	0.0369737	0	0	66.5467	272.434	PRLR
cellular response to corticosteroid stimulus (GO:0071384)	2022-01-16	0.0166744	0.0369737	0	0	66.5467	272.434	NR3C1
positive regulation of heart rate (GO:0010460)	2022-01-17	0.0177077	0.0384295	0	0	62.3844	251.643	ADRB1
cellular biogenic amine biosynthetic process (GO:0042401)	2022-01-17	0.0177077	0.0384295	0	0	62.3844	251.643	DBH
negative regulation of amyloid-beta formation (GO:1902430)	2022-01-17	0.0177077	0.0384295	0	0	62.3844	251.643	NTRK2
cellular response to glucocorticoid stimulus (GO:0071385)	2022-01-18	0.01874	0.0403834	0	0	58.7118	233.502	NR3C1
regulation of protein kinase B signaling (GO:0051896)	2/207	0.0196722	0.0408784	0	0	10.1535	39.8886	NTRK1;NTRK2
negative regulation of striated muscle cell differentiation (GO:0051154)	2022-01-19	0.0197713	0.0408784	0	0	55.4472	217.549	BDNF
regulation of glucose transmembrane transport (GO:0010827)	2022-01-19	0.0197713	0.0408784	0	0	55.4472	217.549	GH1
regulation of insulin-like growth factor receptor signaling pathway (GO:0043567)	2022-01-19	0.0197713	0.0408784	0	0	55.4472	217.549	GH1
dopamine metabolic process (GO:0042417)	2022-01-19	0.0197713	0.0408784	0	0	55.4472	217.549	DBH
negative regulation of amyloid precursor protein catabolic process (GO:1902992)	2022-01-19	0.0197713	0.0408784	0	0	55.4472	217.549	NTRK2
regulation of smooth muscle contraction (GO:0006940)	2022-01-20	0.0208015	0.0421482	0	0	52.5263	203.42	ADRB2
regulation of protein kinase A signaling (GO:0010738)	2022-01-20	0.0208015	0.0421482	0	0	52.5263	203.42	ADRB2
positive regulation of protein modification process (GO:0031401)	2/214	0.0209364	0.0421482	0	0	9.8148	37.9466	NTRK1;NTRK2
positive regulation of GTPase activity (GO:0043547)	2/214	0.0209364	0.0421482	0	0	9.8148	37.9466	NTRK1;ADRB1
cellular response to steroid hormone stimulus (GO:0071383)	2022-01-21	0.0218307	0.0433778	0	0	49.8975	190.83	NR3C1
autonomic nervous system development (GO:0048483)	2022-01-21	0.0218307	0.0433778	0	0	49.8975	190.83	NTRK1
positive regulation of receptor internalization (GO:0002092)	2022-01-23	0.0238859	0.0471554	0	0	45.3568	169.383	GH1
axonogenesis (GO:0007409)	2/240	0.0259199	0.0492966	0	0	8.73109	31.8924	BDNF;S100B
negative regulation of sequestering of calcium ion (GO:0051283)	2022-01-25	0.0259371	0.0492966	0	0	41.5729	151.828	HTR2A
receptor signaling pathway via STAT (GO:0097696)	2022-01-25	0.0259371	0.0492966	0	0	41.5729	151.828	GHR
regulation of AMPA receptor activity (GO:2000311)	2022-01-25	0.0259371	0.0492966	0	0	41.5729	151.828	ADRB2
regulation of myotube differentiation (GO:0010830)	2022-01-25	0.0259371	0.0492966	0	0	41.5729	151.828	BDNF
peripheral nervous system development (GO:0007422)	2022-01-25	0.0259371	0.0492966	0	0	41.5729	151.828	BDNF
cytokine-mediated signaling pathway (GO:0019221)	3/621	0.0261321	0.0493606	0	0	5.22141	19.0299	POMC;GHR;PRLR
histone methylation (GO:0016571)	2022-01-26	0.0269611	0.0506142	0	0	39.908	144.202	NSD1
regulation of transcription regulatory region DNA binding (GO:2000677)	2022-01-27	0.0279842	0.0515852	0	0	38.3712	137.22	NSD1
release of sequestered calcium ion into cytosol (GO:0051209)	2022-01-27	0.0279842	0.0515852	0	0	38.3712	137.22	HTR2A
response to glucocorticoid (GO:0051384)	2022-01-27	0.0279842	0.0515852	0	0	38.3712	137.22	NR3C1
positive regulation of signal transduction (GO:0009967)	2/252	0.0283683	0.0519802	0	0	8.30695	29.5934	GH1;BDNF
positive regulation of phosphorylation (GO:0042327)	2/253	0.0285764	0.0520499	0	0	8.27343	29.4135	NTRK1;NTRK2
positive regulation of synapse assembly (GO:0051965)	2022-01-28	0.0290061	0.05252	0	0	36.9481	130.806	BDNF
positive regulation of small GTPase mediated signal transduction (GO:0051057)	2022-01-30	0.0310471	0.0558847	0	0	34.3966	119.433	NTRK1
receptor signaling pathway via JAK-STAT (GO:0007259)	2022-01-31	0.032066	0.0573812	0	0	33.2483	114.373	GHR
positive regulation of glucose transmembrane transport (GO:0010828)	1932-01-01	0.0330839	0.0588586	0	0	32.1742	109.672	GH1
positive regulation of organelle organization (GO:0010638)	1933-01-01	0.0341008	0.0599703	0	0	31.1672	105.296	ADRB2
regulation of protein localization to cell surface (GO:2000008)	1933-01-01	0.0341008	0.0599703	0	0	31.1672	105.296	BDNF
regulation of amyloid-beta formation (GO:1902003)	1934-01-01	0.0351166	0.0603691	0	0	30.2212	101.213	NTRK2
organic cyclic compound biosynthetic process (GO:1901362)	1934-01-01	0.0351166	0.0603691	0	0	30.2212	101.213	PRLR
response to steroid hormone (GO:0048545)	1934-01-01	0.0351166	0.0603691	0	0	30.2212	101.213	NR3C1
phosphatidylinositol 3-kinase signaling (GO:0014065)	1934-01-01	0.0351166	0.0603691	0	0	30.2212	101.213	HTR2A
regulation of trans-synaptic signaling (GO:0099177)	1935-01-01	0.0361315	0.0614235	0	0	29.3309	97.3958	BDNF
regulation of postsynaptic membrane potential (GO:0060078)	1935-01-01	0.0361315	0.0614235	0	0	29.3309	97.3958	GABRA5
regulation of receptor internalization (GO:0002090)	1936-01-01	0.0371453	0.0627982	0	0	28.4914	93.8199	GH1
negative regulation of endothelial cell proliferation (GO:0001937)	1937-01-01	0.0381581	0.0638054	0	0	27.6986	90.4641	PRL
positive regulation of signaling receptor activity (GO:2000273)	1937-01-01	0.0381581	0.0638054	0	0	27.6986	90.4641	ADRB2
regulation of apoptotic signaling pathway (GO:2001233)	1938-01-01	0.03917	0.0647892	0	0	26.9486	87.3095	BDNF
response to estradiol (GO:0032355)	1938-01-01	0.03917	0.0647892	0	0	26.9486	87.3095	GH1
cellular response to ketone (GO:1901655)	1939-01-01	0.0401807	0.0661038	0	0	26.2382	84.3391	NR3C1
positive regulation of cation channel activity (GO:2001259)	1940-01-01	0.0411905	0.0666894	0	0	25.5641	81.5379	ADRB2
bone development (GO:0060348)	1940-01-01	0.0411905	0.0666894	0	0	25.5641	81.5379	GH1
digestive tract development (GO:0048565)	1940-01-01	0.0411905	0.0666894	0	0	25.5641	81.5379	NPY
protein methylation (GO:0006479)	1941-01-01	0.0421993	0.0679631	0	0	24.9237	78.8924	NSD1
calcium ion transmembrane import into cytosol (GO:0097553)	1942-01-01	0.043207	0.0692217	0	0	24.3146	76.3905	HTR2A
positive regulation of receptor-mediated endocytosis (GO:0048260)	1944-01-01	0.0452195	0.0716952	0	0	23.1814	71.7749	GH1
intracellular steroid hormone receptor signaling pathway (GO:0030518)	1944-01-01	0.0452195	0.0716952	0	0	23.1814	71.7749	NR3C1
positive regulation of nervous system development (GO:0051962)	1945-01-01	0.0462242	0.0729104	0	0	22.6534	69.6423	BDNF
negative regulation of tumor necrosis factor production (GO:0032720)	1946-01-01	0.047228	0.0737335	0	0	22.1489	67.6154	POMC
regulation of cellular protein localization (GO:1903827)	1946-01-01	0.047228	0.0737335	0	0	22.1489	67.6154	BDNF
regulation of synapse assembly (GO:0051963)	1947-01-01	0.0482307	0.0749167	0	0	21.6663	65.687	BDNF
negative regulation of tumor necrosis factor superfamily cytokine production (GO:1903556)	1948-01-01	0.0492324	0.0760864	0	0	21.2043	63.8503	POMC
chloride transmembrane transport (GO:1902476)	1950-01-01	0.0512328	0.0783862	0	0	20.3367	60.4281	GABRA5
neuron migration (GO:0001764)	1950-01-01	0.0512328	0.0783862	0	0	20.3367	60.4281	NTRK2
regulation of axonogenesis (GO:0050770)	1951-01-01	0.0522315	0.079123	0	0	19.929	58.8318	NTRK2
inositol lipid-mediated signaling (GO:0048017)	1951-01-01	0.0522315	0.079123	0	0	19.929	58.8318	NTRK1
plasma membrane bounded cell projection morphogenesis (GO:0120039)	1952-01-01	0.0532292	0.0802371	0	0	19.5373	57.3057	BDNF
positive regulation of macroautophagy (GO:0016239)	1953-01-01	0.0542259	0.0813388	0	0	19.1606	55.8454	ADRB2
unsaturated fatty acid metabolic process (GO:0033559)	1954-01-01	0.0552216	0.0824283	0	0	18.7981	54.4469	FAAH2
peptidyl-tyrosine modification (GO:0018212)	1956-01-01	0.05721	0.0849818	0	0	18.1127	51.821	NTRK1
positive regulation of cell junction assembly (GO:1901890)	1957-01-01	0.0582027	0.0852154	0	0	17.7884	50.5871	BDNF
arachidonic acid metabolic process (GO:0019369)	1957-01-01	0.0582027	0.0852154	0	0	17.7884	50.5871	FAAH2
icosanoid metabolic process (GO:0006690)	1957-01-01	0.0582027	0.0852154	0	0	17.7884	50.5871	FAAH2
positive regulation of protein binding (GO:0032092)	1958-01-01	0.0591944	0.0862547	0	0	17.4754	49.4018	BDNF
negative regulation of programmed cell death (GO:0043069)	2/381	0.0599066	0.0868788	0	0	5.44369	15.3238	NTRK1;PRLR
positive regulation of macromolecule metabolic process (GO:0010604)	2/384	0.0607414	0.0874743	0	0	5.40011	15.1264	NTRK2;GH1
adenylate cyclase-inhibiting G protein-coupled receptor signaling pathway (GO:0007193)	1960-01-01	0.0611749	0.0874743	0	0	16.8814	47.1668	NPY1R
response to organic cyclic compound (GO:0014070)	1960-01-01	0.0611749	0.0874743	0	0	16.8814	47.1668	GH1
amyloid fibril formation (GO:1990000)	1963-01-01	0.0641381	0.0904435	0	0	16.0621	44.118	PRL
positive regulation of Ras protein signal transduction (GO:0046579)	1963-01-01	0.0641381	0.0904435	0	0	16.0621	44.118	NTRK1
neuropeptide signaling pathway (GO:0007218)	1963-01-01	0.0641381	0.0904435	0	0	16.0621	44.118	NPY
steroid biosynthetic process (GO:0006694)	1965-01-01	0.0661086	0.0923709	0	0	15.5586	42.2642	PRLR
inorganic anion transmembrane transport (GO:0098661)	1965-01-01	0.0661086	0.0923709	0	0	15.5586	42.2642	GABRA5
positive regulation of cell death (GO:0010942)	1966-01-01	0.0670924	0.0933194	0	0	15.3185	41.3857	NTRK1
positive regulation of transcription by RNA polymerase II (GO:0045944)	3/908	0.0674995	0.0934609	0	0	3.51271	9.46898	POMC;PRL;NR3C1
synapse assembly (GO:0007416)	1969-01-01	0.0700378	0.0961057	0	0	14.6404	38.9248	BDNF
positive regulation of MAP kinase activity (GO:0043406)	1969-01-01	0.0700378	0.0961057	0	0	14.6404	38.9248	GH1
gland development (GO:0048732)	1971-01-01	0.0719965	0.0983524	0	0	14.2207	37.4167	PRL
positive regulation of neurogenesis (GO:0050769)	1972-01-01	0.0729744	0.098806	0	0	14.0197	36.6987	NTRK2
negative regulation of epithelial cell proliferation (GO:0050680)	1972-01-01	0.0729744	0.098806	0	0	14.0197	36.6987	PRL
regulation of hydrolase activity (GO:0051336)	1973-01-01	0.0739513	0.0993679	0	0	13.8243	36.0033	NTRK2
regulation of nucleic acid-templated transcription (GO:1903506)	2/430	0.0740388	0.0993679	0	0	4.80841	12.5171	NSD1;NR3C1
negative regulation of protein binding (GO:0032091)	1974-01-01	0.0749272	0.100121	0	0	13.6342	35.3296	ADRB2
regulation of intracellular signal transduction (GO:1902531)	2/437	0.0761402	0.100962	0	0	4.72934	12.1789	NTRK1;NTRK2
chloride transport (GO:0006821)	1976-01-01	0.0768761	0.100962	0	0	13.2693	34.0433	GABRA5
positive regulation of growth (GO:0045927)	1976-01-01	0.0768761	0.100962	0	0	13.2693	34.0433	GH1
cell morphogenesis involved in neuron differentiation (GO:0048667)	1976-01-01	0.0768761	0.100962	0	0	13.2693	34.0433	S100B
negative regulation of apoptotic signaling pathway (GO:2001234)	1978-01-01	0.078821	0.10259	0	0	12.9234	32.8328	BDNF
negative regulation of blood vessel morphogenesis (GO:2000181)	1978-01-01	0.078821	0.10259	0	0	12.9234	32.8328	PRL
nervous system development (GO:0007399)	2/447	0.0791759	0.10259	0	0	4.6207	11.7185	BDNF;S100B
axon development (GO:0061564)	1979-01-01	0.0797921	0.10259	0	0	12.7571	32.2541	S100B
regulation of neuron differentiation (GO:0045664)	1979-01-01	0.0797921	0.10259	0	0	12.7571	32.2541	BDNF
lipid biosynthetic process (GO:0008610)	1980-01-01	0.0807621	0.103403	0	0	12.5949	31.692	PRLR
phospholipase C-activating G protein-coupled receptor signaling pathway (GO:0007200)	1981-01-01	0.0817312	0.104207	0	0	12.4369	31.1459	HTR2A
long-chain fatty acid metabolic process (GO:0001676)	1983-01-01	0.0836664	0.106232	0	0	12.1323	30.0993	FAAH2
regulation of cellular macromolecule biosynthetic process (GO:2000112)	2/468	0.0856757	0.108334	0	0	4.40773	10.8306	NSD1;NR3C1
regulation of Ras protein signal transduction (GO:0046578)	1986-01-01	0.086562	0.108557	0	0	11.7024	28.6344	NTRK1
negative regulation of cellular amide metabolic process (GO:0034249)	1986-01-01	0.086562	0.108557	0	0	11.7024	28.6344	NTRK2
negative regulation of angiogenesis (GO:0016525)	1987-01-01	0.0875252	0.109317	0	0	11.5657	28.1721	PRL
regulation of endothelial cell proliferation (GO:0001936)	1992-01-01	0.092327	0.114846	0	0	10.9275	26.0338	PRL
positive regulation of peptidyl-serine phosphorylation (GO:0033138)	1993-01-01	0.0932844	0.115567	0	0	10.8082	25.638	BDNF
protein phosphorylation (GO:0006468)	2/496	0.0945911	0.116713	0	0	4.15193	9.79104	NTRK1;NTRK2
regulation of MAP kinase activity (GO:0043405)	1997-01-01	0.0971047	0.118856	0	0	10.3557	24.1492	GH1
calcium ion homeostasis (GO:0055074)	1997-01-01	0.0971047	0.118856	0	0	10.3557	24.1492	HTR2A
regulation of gene expression (GO:0010468)	3/1079	0.101104	0.123196	0	0	2.92797	6.70976	NTRK2;NSD1;NR3C1
positive regulation of cell growth (GO:0030307)	1/102	0.101858	0.123196	0	0	9.84059	22.4776	BDNF
cell junction assembly (GO:0034329)	1/102	0.101858	0.123196	0	0	9.84059	22.4776	BDNF
steroid metabolic process (GO:0008202)	1/104	0.103753	0.124504	0	0	9.64854	21.8611	PRLR
cellular metal ion homeostasis (GO:0006875)	1/104	0.103753	0.124504	0	0	9.64854	21.8611	HTR2A
positive regulation of cellular metabolic process (GO:0031325)	1/105	0.104699	0.125148	0	0	9.55529	21.5631	GH1
modulation of chemical synaptic transmission (GO:0050804)	1/109	0.108474	0.129155	0	0	9.19954	20.4345	BDNF
cellular divalent inorganic cation homeostasis (GO:0072503)	1/111	0.110355	0.130381	0	0	9.03136	19.9056	HTR2A
regulation of protein serine/threonine kinase activity (GO:0071900)	1/111	0.110355	0.130381	0	0	9.03136	19.9056	ADRB2
cellular response to transforming growth factor beta stimulus (GO:0071560)	1/114	0.11317	0.132176	0	0	8.79027	19.1528	NR3C1
response to lipid (GO:0033993)	1/114	0.11317	0.132176	0	0	8.79027	19.1528	GH1
histone modification (GO:0016570)	1/114	0.11317	0.132176	0	0	8.79027	19.1528	NSD1
cellular response to organic substance (GO:0071310)	1/123	0.121565	0.141441	0	0	8.13811	17.1495	GHR
regulation of tumor necrosis factor production (GO:0032680)	1/124	0.122493	0.141981	0	0	8.07154	16.9478	POMC
synapse organization (GO:0050808)	1/126	0.124346	0.143069	0	0	7.9416	16.5557	BDNF
positive regulation of transcription, DNA-templated (GO:0045893)	3/1183	0.124367	0.143069	0	0	2.65523	5.53487	POMC;NSD1;NR3C1
plasma membrane bounded cell projection organization (GO:0120036)	1/128	0.126196	0.144629	0	0	7.81575	16.178	NPY
cellular calcium ion homeostasis (GO:0006874)	1/136	0.133557	0.152494	0	0	7.34963	14.7965	HTR2A
transcription initiation from RNA polymerase II promoter (GO:0006367)	1/140	0.137216	0.156089	0	0	7.13669	14.1749	NR3C1
receptor-mediated endocytosis (GO:0006898)	1/143	0.13995	0.15861	0	0	6.98486	13.7355	ADRB2
cellular response to organic cyclic compound (GO:0071407)	1/150	0.146298	0.165192	0	0	6.65436	12.7904	NR3C1
positive regulation of NF-kappaB transcription factor activity (GO:0051092)	1/155	0.150804	0.169655	0	0	6.43669	12.1768	NTRK1
regulation of cell differentiation (GO:0045595)	1/156	0.151703	0.170041	0	0	6.39484	12.0596	BDNF
negative regulation of transcription by RNA polymerase II (GO:0000122)	2/684	0.160314	0.179037	0	0	2.97839	5.4523	NSD1;NR3C1
DNA-templated transcription, initiation (GO:0006352)	1/168	0.162416	0.180725	0	0	5.93174	10.7815	NR3C1
positive regulation of I-kappaB kinase/NF-kappaB signaling (GO:0043123)	1/171	0.165074	0.183017	0	0	5.82618	10.4951	S100B
neuron differentiation (GO:0030182)	1/174	0.167724	0.185284	0	0	5.72428	10.2203	NTRK2
positive regulation of developmental process (GO:0051094)	1/177	0.170366	0.187525	0	0	5.62585	9.95667	PRL
regulation of apoptotic process (GO:0042981)	2/742	0.182104	0.199727	0	0	2.7367	4.66109	NTRK1;PRLR
regulation of programmed cell death (GO:0043067)	1/194	0.185187	0.202383	0	0	5.12591	8.64427	NTRK1
generation of neurons (GO:0048699)	1/202	0.192074	0.208611	0	0	4.9199	8.11721	NTRK2
regulation of angiogenesis (GO:0045765)	1/203	0.192931	0.208611	0	0	4.8953	8.05483	PRL
axon guidance (GO:0007411)	1/203	0.192931	0.208611	0	0	4.8953	8.05483	BDNF
cellular response to lipid (GO:0071396)	1/219	0.206526	0.222524	0	0	4.53234	7.149	NR3C1
regulation of I-kappaB kinase/NF-kappaB signaling (GO:0043122)	1/224	0.210729	0.226256	0	0	4.4296	6.89769	S100B
membrane organization (GO:0061024)	1/242	0.225686	0.241468	0	0	4.09502	6.09589	ADRB2
positive regulation of DNA-binding transcription factor activity (GO:0051091)	1/246	0.228973	0.244132	0	0	4.02735	5.93692	NTRK1
negative regulation of signal transduction (GO:0009968)	1/267	0.246013	0.260432	0	0	3.70545	5.19642	BDNF
protein deubiquitination (GO:0016579)	1/267	0.246013	0.260432	0	0	3.70545	5.19642	ADRB2
central nervous system development (GO:0007417)	1/268	0.246815	0.260432	0	0	3.69139	5.16468	S100B
protein modification by small protein removal (GO:0070646)	1/276	0.253205	0.266257	0	0	3.58255	4.92083	ADRB2
positive regulation of programmed cell death (GO:0043068)	1/286	0.26112	0.273639	0	0	3.45509	4.63941	NTRK1
negative regulation of transcription, DNA-templated (GO:0045892)	2/948	0.262424	0.274067	0	0	2.11784	2.83323	NSD1;NR3C1
innate immune response (GO:0045087)	1/302	0.273618	0.284786	0	0	3.26877	4.2364	S100B
transcription by RNA polymerase II (GO:0006366)	1/320	0.287437	0.298155	0	0	3.0815	3.84187	NR3C1
supramolecular fiber organization (GO:0097435)	1/351	0.310652	0.321147	0	0	2.80414	3.27827	PRL
negative regulation of cell population proliferation (GO:0008285)	1/379	0.331	0.34103	0	0	2.59272	2.86661	NTRK1
phosphorylation (GO:0016310)	1/400	0.345884	0.355169	0	0	2.45363	2.60491	NTRK1
negative regulation of nucleic acid-templated transcription (GO:1903507)	1/464	0.389324	0.398439	0	0	2.10756	1.98815	NR3C1
positive regulation of gene expression (GO:0010628)	1/482	0.401038	0.409059	0	0	2.02682	1.8519	NTRK2
regulation of transcription by RNA polymerase II (GO:0006357)	2206-03-01	0.413074	0.419936	0	0	1.34483	1.18901	POMC;NSD1;NR3C1
positive regulation of nucleic acid-templated transcription (GO:1903508)	1/511	0.419461	0.425017	0	0	1.90873	1.65827	NSD1
negative regulation of cellular macromolecule biosynthetic process (GO:2000113)	1/547	0.44158	0.445953	0	0	1.77958	1.45462	NR3C1
negative regulation of cellular process (GO:0048523)	1/566	0.452929	0.455909	0	0	1.71805	1.36073	NTRK1
cellular protein modification process (GO:0006464)	1/1025	0.668913	0.671106	0	0	0.925537	0.37216	NTRK1
regulation of transcription, DNA-templated (GO:0006355)	2244-02-01	0.69997	0.69997	0	0	0.832762	0.297061	NSD1;NR3C1
