# Supplementary material for: A systems biology approach for discovering the cellular and molecular aspects of psychogenic non-epileptic seizure
Source: Front Psychiatry. 2023 May 12;14:1116892. doi: 10.3389/fpsyt.2023.1116892 (PMC10213457; doi:10.3389/fpsyt.2023.1116892)
Supplement: Supplementary file 4 [file Table_4.XLSX]

## Sheet: Sheet1
NPY	Cerebral cortex	Endothelial cells:	Not detected
		Glial cells:	Not detected
		Neuronal cells:	Low
		Neuropil:	Medium
	Adrenal gland	Glandular cells:	Medium
	Testis	Elongated or late spermatids:	Not detected
		Leydig cells:	Medium
		Pachytene spermatocytes:	Not detected
		Peritubular cells:	Not detected
		Preleptotene spermatocytes:	Not detected
		Round or early spermatids:	Not detected
		Sertoli cells:	Not detected
		Spermatogonia cells:	Low
	Prostate	Glandular cells:	Medium
	Soft tissue	Chondrocytes:	Not detected
		Fibroblasts:	Not detected
		Peripheral nerve:	Medium
	Epididymis	Glandular cells:	Low
	Colon	Endothelial cells:	Not detected
		Glandular cells:	Not detected
		Peripheral nerve/ganglion:	Medium
PRL	Pituitory gland	Cells in anterior :	High
		Cells in posterior :	Not detected
S100B	Cerebral cortex	Endothelial cells:	Not detected
		Glial cells:	High
		Neuronal cells:	High
		Neuropil:	High
	Cerebellum	Bergmann glia - cytoplasm/membrane:	High
		Bergmann glia - nucleus:	High
		GLUC cells - cytoplasm/membrane:	Not detected
		GLUC cells - nucleus:	Not detected
		Granular cells - cytoplasm/membrane:	High
		Granular cells - nucleus:	High
		Molecular layer - neuropil:	High
		Molecular layer cells - cytoplasm/membrane:	High
		Molecular layer cells - nucleus:	High
		Processes in granular layer:	High
		Processes in molecular layer:	Not detected
		Purkinje cells - cytoplasm/membrane:	High
		Purkinje cells - dendrites:	Not detected
		Purkinje cells - nucleus:	Not detected
		Synaptic glomeruli - capsule:	High
		Synaptic glomeruli - core:	Not detected
	Hippocampus	Glial cells:	High
		Neuronal cells:	High
	Caudate	Glial cells:	High
		Neuronal cells:	High
	Breast	Adipocytes:	Medium
		Glandular cells:	Not detected
		Myoepithelial cells:	High
	Soft tissue	Chondrocytes:	Not detected
		Fibroblasts:	Not detected
		Peripheral nerve:	High
	Skin	Cells in basal layer:	Not detected
		Cells in corneal layer:	Not detected
		Cells in granular layer:	Not detected
		Cells in spinous layer:	High
		Endothelial cells:	Not detected
		Extracellular matrix:	Not detected
		Fibrohistiocytic cells:	Medium
		Langerhans cells:	High
		Lymphocytes:	Not detected
		Melanocytes:	Not detected
		Vascular mural cells:	Not detected
	Kidney	Bowman's capsule:	Not detected
		Cells in glomeruli:	Not detected
		Collecting ducts:	Medium
		Distal tubules:	Medium
		Proximal tubules (cell body):	Low
		Proximal tubules (microvilli):	Not detected
	Placenta	Cytotrophoblasts:	Medium
		Decidual cells:	Not detected
		Endothelial cells:	Not detected
		Hofbauer cells:	Not detected
	Adipose tissue	Adipocytes:	Medium
	Testis	Elongated or late spermatids:	Not detected
		Leydig cells:	Not detected
		Pachytene spermatocytes:	Not detected
		Peritubular cells:	Not detected
		Preleptotene spermatocytes:	Not detected
		Round or early spermatids:	Not detected
		Sertoli cells:	Low
		Spermatogonia cells:	Not detected
	Colon	Endothelial cells:	Not detected
		Glandular cells:	Not detected
		Peripheral nerve/ganglion:	High
BDNF	Cerebral cortex	Endothelial cells:	Not detected
		Glial cells:	Low
		Neuronal cells:	Medium
		Neuropil:	Medium
	Cerebellum	Bergmann glia - cytoplasm/membrane:	Not detected
		Bergmann glia - nucleus:	Not detected
		GLUC cells - cytoplasm/membrane:	Medium
		GLUC cells - nucleus:	Not detected
		Granular cells - cytoplasm/membrane:	Medium
		Granular cells - nucleus:	Not detected
		Molecular layer - neuropil:	Low
		Molecular layer cells - cytoplasm/membrane:	Medium
		Molecular layer cells - nucleus:	Medium
		Processes in granular layer:	Low
		Processes in molecular layer:	Medium
		Purkinje cells - cytoplasm/membrane:	Not detected
		Purkinje cells - dendrites:	Not detected
		Purkinje cells - nucleus:	Not detected
		Synaptic glomeruli - capsule:	Not detected
		Synaptic glomeruli - core:	Medium
	Hippocampus	Glial cells:	Not detected
		Neuronal cells:	Medium
	Caudate	Glial cells:	Medium
		Neuronal cells:	Medium
	Thyroid gland	Glandular cells:	Low
	Parathyroid gland	Glandular cells:	Low
	Adrenal gland	Glandular cells:	Low
GH1	Pituitory gland	Cells in anterior :	High
	Placenta	Decidual cells:	Not detected
		Trophoblastic cells:	High
